# Supplementary material for: GWAS-Assisted Genomic Prediction to Predict Resistance to Septoria Tritici Blotch in Nordic Winter Wheat at Seedling Stage
Source: Front Genet. 2019 Nov 26;10:1224. doi: 10.3389/fgene.2019.01224 (PMC6901976; doi:10.3389/fgene.2019.01224)
Supplement: Supplementary file 2 [file Table_1.xlsx]

## Sheet: Blad1
Supplementary Table 1. List of 175 winter wheat cultivars/landraces used in this study. CV: cultivar; L: landrace; - data not available. NA- not available
*Means that does not share a letter are significantly different at p<0.05 (Tukey multiple comparison test)
No	Accession number	Landrace/ Cultivar name	Release year	Country of origin	Culton type	Mean adjusted rAUDPC	Grouping*	Haplotype Group	Significant SNPs markers
									BobWhite_c1361_1187	BobWhite_c42716_71	BS00110231_51	Excalibur_rep_c72368_68	RAC875_c47427_75	RFL_Contig5937_1677	wsnp_Ex_rep_c66255_64400455	wsnp_Ex_c22423_31615798
1	NGB31730	Penta Sejet	2001	Denmark	CV	2.07	a	Hap_1	A	G	G	T	G	G	G	C
2	NGB6704	Svea I	1924	Sweden	CV	2.01	ab	Hap_3	G	A	T	C	A	A	A	A
3	NGB6718	Gluten	1939	Sweden	CV	1.88	abc	Hap_3	G	A	T	C	A	A	A	A
4	NGB6706	Birgitta	1922	Sweden	CV	1.72	abcd	Hap_1	G	G	G	T	G	G	G	C
5	NGB17141	Pitkävihneinen maatiainen	-	Finland	L	1.68	abcde	Hap_3	A	A	T	C	A	A	A	C
6	NGB334	Linna	1965	Finland	CV	1.66	abcde	Hap_3	G	A	T	C	A	A	A	A
7	NGB6726	Diana	1957	Sweden	CV	1.66	abcde	-	G	A	T	C	A	A	NA	A
8	NGB6707	Pansar III	1923	Sweden	CV	1.65	abcdef	-	G	NA	K	T	R	G	G	A
9	NGB9123	Kraka	1980	Denmark	CV	1.59	abcdef	Hap_3	A	A	T	C	A	A	A	C
10	NGB6724	Robur	1949	Sweden	CV	1.53	abcdef	Hap_1	G	G	G	T	G	G	G	M
11	NGB6710	Sol III	1929	Sweden	CV	1.53	abcdef	Hap_3	G	A	T	C	A	A	A	A
12	NGB17135	Sampo	1933	Finland	CV	1.51	abcdef	Hap_1	G	G	G	T	G	G	G	A
13	NGB11316	Kalle	1990	Norway	CV	1.5	abcdef	Hap_1	A	G	G	T	G	G	G	A
14	NGB13442	-	-	-	-	1.49	abcdef	Hap_3	A	A	T	C	A	A	A	A
15	NGB6712	Bore II	1931	Sweden	CV	1.48	abcdef	Hap_3	G	A	T	C	A	A	A	C
16	NGB6723	Odin	1949	Sweden	CV	1.46	abcdef	Hap_3	G	A	T	C	A	A	A	A
17	NGB6720	Skandia III B	1955	Sweden	CV	1.46	abcdef	Hap_1	G	G	G	T	G	G	G	C
18	NGB21864	Otso	1989	Finland	CV	1.45	abcdef	Hap_3	G	A	T	C	A	A	A	C
19	NGB6694	Extra squarehead	1900	Sweden	CV	1.45	abcdef	Hap_3	G	A	T	C	A	A	A	A
20	NGB23356	Skjaldar	1976	Norway	CV	1.44	abcdef	Hap_1	A	G	G	T	G	G	G	C
21	NGB6703	Pansar III	1919	Sweden	CV	1.43	abcdef	Hap_1	G	G	G	T	G	G	G	M
22	NGB6698	Pudel	1910	Sweden	CV	1.42	abcdef	Hap_1	G	G	G	T	G	G	G	NA
23	NGB8199	Gammalt Svenskt lantvete	-	Sweden	CV	1.4	abcdef	Hap_1	G	G	G	T	G	G	G	C
24	NGB347	Aura	1976	Finland	CV	1.39	abcdef	-	G	A	T	C	A	A	NA	A
25	NGB473	Sigyn II	1972	Norway	CV	1.38	abcdef	Hap_1	G	G	G	T	G	G	G	C
26	NGB3	Jarl	1925	Sweden	CV	1.36	abcdef	Hap_3	G	A	T	C	A	A	A	A
27	NGB23171	Istäsuomalainen	-	Finland	L	1.36	abcdef	Hap_1	G	G	G	T	G	G	G	A
28	NGB17137	Väinö	-	Finland	CV	1.34	abcdef	-	G	NA	K	T	R	R	G	A
29	NGB6730	Solid	1973	Sweden	CV	1.33	abcdef	Hap_2	A	A	T	C	G	G	A	A
30	NGB19	Trond	1960	Sweden	CV	1.32	abcdef	Hap_3	G	A	T	C	A	A	A	C
31	NGB348	Jyvä	1965	Finland	CV	1.32	abcdef	Hap_1	G	G	G	T	G	G	G	A
32	NGB13576	Urban	1981	Germany	CV	1.31	abcdef	Hap_3	G	A	T	C	A	A	A	C
33	NGB6713	Gyllen II	1935	Sweden	CV	1.3	abcdef	Hap_3	G	A	T	C	A	A	A	A
34	NGB15072	Brandt	1999	Denmark	CV	1.28	abcdef	Hap_2	A	A	T	C	G	G	A	A
35	NGB6693	Kotte	1896	Sweden	CV	1.27	abcdef	Hap_1	G	G	G	T	G	G	G	M
36	NGB11317	Rida	1976	Norway	CV	1.27	abcdef	Hap_1	G	G	G	T	G	G	G	A
37	NGB6702	Thule II	1917	Sweden	CV	1.24	abcdef	-	G	R	K	NA	R	R	R	A
38	NGB23360	Wasmo	1999	Denmark	CV	1.24	abcdef	Hap_3	A	A	T	C	A	A	A	A
39	NGB6727	Ölve	1959	Sweden	CV	1.22	abcdef	Hap_3	A	A	T	C	A	A	A	A
40	NGB8198	Lantvete från Värmland	-	Sweden	CV	1.22	abcdef	-	G	A	T	C	A	A	NA	C
41	NGB6714	Thule III	1936	Sweden	CV	1.21	abcdef	Hap_1	G	G	G	T	G	G	G	A
42	NGB4	Ankar	1928	Sweden	CV	1.21	abcdef	-	G	NA	NA	C	A	R	R	M
43	NGB11	Äring III	1940	Sweden	CV	1.2	abcdef	Hap_3	G	A	T	C	A	A	A	A
44	NGB6701	Sol II	1916	Sweden	CV	1.2	abcdef	-	G	R	T	C	A	R	R	A
45	NGB6388	Lading skæghvede	-	Denmark	L	1.17	abcdef	Hap_1	G	G	G	T	G	G	G	A
46	NGB2434	Folke	1981	Sweden	CV	1.16	abcdef	-	G	A	T	C	A	NA	R	C
47	NGB7484	Rurik	1986	Sweden	CV	1.16	abcdef	Hap_3	G	A	T	C	A	A	A	A
48	NGB4494	Borstvete från Gotland	-	Sweden	L	1.16	abcdef	Hap_3	A	A	T	C	A	A	A	A
49	NGB343	Nisu	1966	Finland	CV	1.14	abcdef	Hap_1	G	G	G	T	G	G	G	A
50	NGB23170	Kuikka	-	Finland	L	1.14	abcdef	Hap_1	G	G	G	T	G	G	G	A
51	NGB7	Äring	1932	Sweden	CV	1.13	abcdef	Hap_3	G	A	T	C	A	A	A	A
52	NGB25	Sture	1975	Sweden	CV	1.13	abcdef	Hap_3	G	A	T	C	A	A	A	C
53	NGB12244	Konge III	1966	Denmark	CV	1.13	abcdef	-	G	G	K	T	NA	G	G	A
54	NGB6721	Hansa Svalöf	1945	Sweden	CV	1.12	abcdef	Hap_3	G	A	T	C	A	A	A	A
55	NGB5147	Squarehead II	1909	Sweden	CV	1.11	abcdef	Hap_1	G	G	G	T	G	G	G	A
56	NGB9020	Varma Tammisto	1933	Finland	CV	1.1	abcdef	Hap_1	G	G	G	T	G	G	G	A
57	NGB6717	Skandia II	1939	Sweden	CV	1.1	abcdef	Hap_1	G	G	G	T	G	G	G	C
58	NGB8946	Brødtorp Pajo	-	Denmark	L	1.09	abcdef	-	A	G	K	T	R	G	G	A
59	NGB6696	Grenadier II	1907	Sweden	CV	1.09	abcdef	-	G	G	K	T	R	G	NA	A
60	NGB6692	Lantvete från Uppsala	-	Sweden	L	1.08	abcdef	Hap_1	G	G	G	T	G	G	G	A
61	NGB6691	Lantvete från Halland	-	Sweden	L	1.06	abcdef	Hap_1	G	G	G	T	G	G	G	A
62	NGB6773	Hankkijan ilves	1984	Finland	CV	1.05	abcdef	Hap_1	G	G	G	T	G	G	G	A
63	NGB13445	Ångermanland	-	Sweden	L	1.04	abcdef	Hap_1	G	G	G	T	G	G	G	A
64	NGB12242	Pansar I	1915	Sweden	CV	1.04	abcdef	Hap_1	G	G	G	T	G	G	G	A
65	NGB13430	-	-	-	P	1.03	abcdef	Hap_3	G	A	T	C	A	A	A	A
66	NGB6715	Sol IV	1937	Sweden	CV	1.03	abcdef	Hap_3	G	A	T	C	A	A	A	A
67	NGB9057	Hallandsvete	-	Sweden	L	1.03	abcdef	Hap_1	G	G	G	T	G	G	G	A
68	NGB8933	Borg Abed	1966	Denmark	CV	1.01	abcdef	Hap_1	G	G	G	T	G	G	G	A
69	NGB8937	Bankuta	-	Sweden	CV	1.01	abcdef	-	G	A	T	C	NA	R	A	M
70	NGB1	Iduna	1911	Sweden	CV	1	abcdef	Hap_3	G	A	T	C	A	A	A	A
71	NGB18629	Olympia	1941	Finland	CV	1	abcdef	Hap_1	G	G	G	T	G	G	G	C
72	NGB6722	Pärl II	1946	Sweden	CV	0.99	abcdef	Hap_1	G	G	G	T	G	G	G	A
73	NGB24	Walde	1945	Sweden	CV	0.99	abcdef	Hap_3	G	A	T	C	A	A	A	C
74	NGB17	Ertus	1953	Sweden	CV	0.99	abcdef	Hap_3	G	A	T	C	A	A	A	C
75	NGB6708	Kron	1925	Sweden	CV	0.99	abcdef	Hap_1	G	G	G	T	G	G	G	A
76	-	Nelson	2011	Germany	CV	0.97	abcdef	Hap_2	G	A	T	C	G	G	A	C
77	NGB23348	Frimegu	1995	Denmark	CV	0.96	abcdef	Hap_3	G	A	T	C	A	A	A	C
78	NGB12	Eroica	1943	Sweden	CV	0.95	abcdef	Hap_3	G	A	T	C	A	A	A	A
79	NGB7183	Små II, Tystofte	1915	Denmark	CV	0.94	abcdef	Hap_1	G	G	G	T	G	G	G	C
80	NGB7195	Øtofte l.56	1956	Denmark	CV	0.94	abcdef	Hap_1	G	G	G	T	G	G	G	A
81	NGB13444	-	-	-	-	0.94	abcdef	-	R	R	NA	C	G	G	R	A
82	NGB14	Aros	1947	Sweden	CV	0.93	abcdef	Hap_3	G	A	T	C	A	A	A	A
83	NGB8957	Enger	-	Norway	L	0.92	abcdef	Hap_3	G	A	T	C	A	A	A	A
84	NGB15	Eroica II	1951	Sweden	CV	0.92	abcdef	Hap_3	G	A	T	C	A	A	A	A
85	NGB23357	Solist	1999	Denmark	CV	0.91	abcdef	Hap_1	G	G	G	T	G	G	G	C
86	NGB6695	Bore	1902	Sweden	CV	0.91	abcdef	-	NA	R	T	NA	A	R	R	A
87	NGB6697	Extra squarehead II	1909	Sweden	CV	0.9	abcdef	Hap_1	G	G	G	T	G	G	G	A
88	NGB6728	Seba	1969	Sweden	CV	0.9	abcdef	Hap_3	G	A	T	C	A	A	A	M
89	NGB344	Vakka	1959	Finland	CV	0.89	abcdef	Hap_1	G	G	G	T	G	G	G	A
90	NGB16675	Saxild	2002	Denmark	CV	0.88	abcdef	Hap_3	G	A	T	C	A	A	A	C
91	NGB14118	Rudolf rubin	1921	Sweden	CV	0.87	abcdef	Hap_3	G	A	T	C	A	A	A	C
92	NGB8999	Sammets	1910	Sweden	CV	0.87	abcdef	Hap_1	G	G	G	T	G	G	G	A
93	NGB23351	Miller	2000	Denmark	CV	0.86	abcdef	Hap_1	G	G	G	T	G	G	G	A
94	NGB4770	Als	1923	Denmark	CV	0.86	abcdef	Hap_1	G	G	G	T	G	G	G	C
95	NGB5	Saxo	1929	Sweden	CV	0.86	abcdef	-	G	R	NA	C	NA	R	R	A
96	NGB7027	Dania	1929	Denmark	CV	0.85	abcdef	Hap_1	G	G	G	T	G	G	G	A
97	NGB26	Helge	1980	Sweden	CV	0.84	abcdef	Hap_3	G	A	T	C	A	A	A	C
98	NGB10	Äring II	1936	Sweden	CV	0.84	abcdef	Hap_3	G	A	T	C	A	A	A	A
99	NGB6705	Riddar	1922	Sweden	CV	0.84	abcdef	Hap_1	G	G	G	T	G	G	G	A
100	NGB9	Standard II	1936	Sweden	CV	0.84	abcdef	Hap_3	G	A	T	C	A	A	A	M
101	NGB14117	Stava	1995	Sweden	CV	0.83	abcdef	Hap_3	G	A	T	C	A	A	A	C
102	NGB8189	Dronning	1940	Sweden	CV	0.82	abcdef	Hap_3	G	A	T	C	A	A	A	A
103	NGB6709	Stål	1927	Sweden	CV	0.82	abcdef	-	G	G	G	T	NA	G	G	A
104	NGB16	Banco	1953	Sweden	CV	0.82	abcdef	Hap_3	G	A	T	C	A	A	A	NA
105	NGB13659	Bjørke	1997	Norway	CV	0.82	abcdef	Hap_1	G	G	G	T	G	G	G	C
106	NGB9062	Mendel II	1952	Sweden	CV	0.81	abcdef	Hap_1	G	G	G	T	G	G	G	A
107	NGB9017	Tystofte Stakket	1967	Denmark	CV	0.8	abcdef	Hap_1	G	G	G	T	G	G	G	A
108	NGB5153	Hunsballe R	1955	Denmark	CV	0.79	abcdef	Hap_1	G	G	G	T	G	G	G	C
109	NGB14114	Gunbo	1997	Sweden	CV	0.79	abcdef	Hap_3	G	A	T	C	A	A	A	C
110	NGB23347	Facet	1995	Sweden	CV	0.79	abcdef	Hap_1	G	G	G	T	G	G	G	A
111	NGB6731	Hildur	1976	Sweden	CV	0.79	abcdef	Hap_3	A	A	T	C	A	A	A	C
112	NGB15076	Arlo	-	Denmark	CV	0.78	abcdef	Hap_3	G	A	T	C	A	A	A	C
113	NGB6699	Renodlat sammetsvete	1910	Sweden	CV	0.78	abcdef	Hap_1	G	G	G	T	G	G	G	A
114	NGB22	Starke II	1968	Sweden	CV	0.77	abcdef	Hap_3	G	A	T	C	A	A	A	C
115	NGB8973	Ideal	1929	Denmark	CV	0.77	abcdef	Hap_1	G	G	G	T	G	G	G	A
116	NGB23	Holme	1972	Sweden	CV	0.76	abcdef	Hap_3	G	A	T	C	A	A	A	C
117	NGB16909	Probat	2000	Denmark	CV	0.76	abcdef	Hap_2	G	A	T	C	G	G	A	A
118	NGB9016	Trifolium 14	1925	Denmark	CV	0.74	bcdef	Hap_1	G	G	G	T	G	G	G	A
119	NGB23359	Ure	1991	Denmark	CV	0.73	bcdef	Hap_3	G	A	T	C	A	A	A	C
120	NGB6725	Svale	1955	Sweden	CV	0.73	bcdef	-	R	G	NA	T	G	G	G	NA
121	NGB8968	Haukiala Pirola	-	Finland	L	0.72	bcdef	-	G	R	K	T	R	R	R	A
122	NGB23349	Hybris	1998	Denmark	CV	0.72	bcdef	Hap_1	G	G	G	T	G	G	G	A
123	NGB13446	Tystofte smaahvede	1900	Denmark	CV	0.72	bcdef	Hap_1	A	G	G	T	G	G	G	A
124	NGB7483	Sleipner	1988	Sweden	CV	0.72	bcdef	Hap_2	A	A	T	C	G	G	A	A
125	NGB23350	Junker	1988	Sweden	CV	0.72	bcdef	Hap_3	G	A	T	C	A	A	A	A
126	NGB9118	Nana	1975	Denmark	CV	0.72	bcdef	Hap_3	G	A	T	C	A	A	A	C
127	NGB4783	Storvik sjundeå	-	Finland	L	0.72	bcdef	Hap_1	G	G	G	T	G	G	G	A
128	NGB16910	Stakado	1995	Denmark	CV	0.71	bcdef	Hap_1	G	G	G	T	G	G	G	C
129	NGB2	Standard	1921	Sweden	CV	0.7	bcdef	Hap_3	G	A	T	C	A	A	A	C
130	NGB8197	Stand tystofte	1907	Denmark	CV	0.7	bcdef	Hap_1	G	G	G	T	G	G	G	A
131	NGB8194	Konge II	1939	Denmark	CV	0.7	bcdef	-	G	G	NA	T	NA	G	NA	A
132	NGB15070	Kirsten	1997	Denmark	CV	0.69	bcdef	Hap_2	A	A	T	C	G	G	A	A
133	NGB6719	Borg	1943	Sweden	CV	0.69	bcdef	Hap_1	G	G	G	T	G	G	G	A
134	NGB23358	Terra	1994	Denmark	CV	0.69	bcdef	Hap_3	A	A	T	C	A	A	A	A
135	NGB15075	Karat	2000	Denmark	CV	0.69	bcdef	Hap_1	G	G	G	T	G	G	G	A
136	NGB9925	Portal	1990	Germany	CV	0.67	cdef	Hap_1	G	G	G	T	G	G	G	A
137	NGB9952	Tjelvar	1984	Sweden	CV	0.67	cdef	Hap_3	G	A	T	C	A	A	A	C
138	NGB23346	Dirigent	1999	Denmark	CV	0.66	cdef	Hap_2	A	A	T	C	G	G	A	A
139	NGB13479	Stava	1995	Sweden	CV	0.65	cdef	Hap_3	G	A	T	C	A	A	A	C
140	NGB13	Virtus	1945	Sweden	CV	0.65	cdef	Hap_3	R	A	T	C	A	A	A	A
141	NGB7184	Storaks Abed	1967	Denmark	CV	0.63	cdef	Hap_1	G	G	G	T	G	G	G	A
142	NGB6700	Sol	1911	Sweden	CV	0.63	cdef	Hap_1	G	G	G	T	G	G	G	A
143	NGB21	Norre	1962	Sweden	CV	0.62	cdef	Hap_3	G	A	T	C	A	A	A	C
144	NGB2435	Holger	1981	Sweden	CV	0.62	cdef	Hap_3	G	A	T	C	A	A	A	C
145	NGB12243	Ergo II	1949	Sweden	CV	0.62	cdef	-	G	NA	NA	C	A	R	R	A
146	NGB6	Ankar II	1928	Sweden	CV	0.61	cdef	Hap_3	G	A	T	C	A	A	A	C
147	NGB11425	Starke II - LR	-	Denmark	CV	0.6	cdef	Hap_3	G	A	T	C	A	A	A	C
148	NGB9119	Sarah	1976	Denmark	CV	0.6	cdef	Hap_3	G	A	T	C	A	A	A	C
149	NGB16853	Rektor	1981	Denmark	CV	0.6	cdef	Hap_1	A	G	G	T	G	G	G	NA
150	NGB14286	S-5	-	Sweden	L	0.59	cdef	Hap_1	G	G	G	T	G	G	G	C
151	NGB23364	Gefion	1997	Denmark	CV	0.59	cdef	Hap_2	A	A	T	C	G	G	A	C
152	NGB6383	Skandia	1935	Sweden	CV	0.58	cdef	Hap_1	G	G	G	T	G	G	G	C
153	NGB15071	Lone	1994	Denmark	CV	0.58	cdef	Hap_2	A	A	T	C	G	G	A	A
154	NGB7482	Kosack	1984	Sweden	CV	0.58	cdef	Hap_3	G	A	T	C	A	A	A	C
155	NGB20	Thor	1961	Sweden	CV	0.58	cdef	Hap_3	G	A	T	C	A	A	A	C
156	NGB23353	Revelj	2000	Sweden	CV	0.56	cdef	Hap_3	G	A	T	C	A	A	A	A
157	-	Target	2010	-	CV	0.56	cdef	Hap_1	G	G	G	T	G	G	G	C
158	NGB8672	Salut	1982	Sweden	CV	0.55	cdef	Hap_3	G	A	T	C	A	A	A	C
159	NGB14116	Rental	1993	Sweden	CV	0.55	cdef	Hap_3	A	A	T	C	A	A	A	A
160	NGB16679	Abba	2002	Denmark	CV	0.53	cdef	Hap_2	G	A	T	C	G	G	A	M
161	NGB6716	Gyllen II	1938	Sweden	CV	0.53	cdef	Hap_1	G	G	G	T	G	G	G	C
162	NGB23352	Pentium	1996	Denmark	CV	0.53	cdef	Hap_1	G	G	G	T	G	G	G	M
163	NGB9122	Anja	1980	Denmark	CV	0.52	cdef	Hap_3	R	A	T	C	A	A	A	C
164	NGB16852	Konsul	1994	Sweden	CV	0.5	cdef	Hap_3	G	A	T	C	A	A	A	A
165	NGB7034	Mendel	1940	Sweden	CV	0.49	cdef	Hap_1	G	G	G	T	G	G	G	A
166	NGB23363	Cardos	1998	Germany	CV	0.47	def	Hap_1	G	G	G	T	G	G	G	C
167	NGB17142	Kökar	-	Finland	L	0.47	def	-	G	A	T	C	A	A	NA	NA
168	NGB23780	Agrestis	2001	Denmark	CV	0.46	def	Hap_1	G	G	G	T	G	G	G	C
169	NGB8	Ergo	1934	Sweden	CV	0.43	def	Hap_3	G	A	T	C	A	A	A	A
170	NGB14115	Mjölner	1996	Sweden	CV	0.42	def	Hap_3	G	A	T	C	A	A	A	C
171	NGB23345	Alrø	1999	Denmark	CV	0.39	ef	Hap_3	G	A	T	C	A	A	A	C
172	NGB31181	Cymbal	2012	Sweden	CV	0.37	ef	Hap_1	A	G	G	T	G	G	G	A
173	NGB16916	Galicia	2010	Denmark	CV	0.36	ef	Hap_2	G	A	T	C	G	G	A	A
174	NGB18	Starke	1959	Sweden	CV	0.36	ef	Hap_3	G	A	T	C	A	A	A	C
175	-	Kranich	2007	Germany	CV	0.33	f	Hap_1	G	G	G	T	G	G	G	C
