# Supplementary material for: GWAS-Assisted Genomic Prediction to Predict Resistance to Septoria Tritici Blotch in Nordic Winter Wheat at Seedling Stage
Source: Front Genet. 2019 Nov 26;10:1224. doi: 10.3389/fgene.2019.01224 (PMC6901976; doi:10.3389/fgene.2019.01224)
Supplement: Supplementary file 3 [file Table_2.xlsx]

## Sheet: 2019-09-08_fixed-markers
Supplementary Table 2. List of different configurations of GWAS-selected markers set as fixed effects in rrBLUP genomic prediction models of seedling stage Septoria Tritichi Blotch resistance in Nordic winter wheat. Average prediction accuracies are calculated based on the Pearson's correlation coefficient between observed and predicted resistance to Stb. Each model configuration was validated ag…
Model Number	Markers included as fixed effects	Average Prediction Accuracy (Pearson's r)
1	BobWhite_c1361_1187	0.484547
2	BobWhite_c42716_71	0.507616
3	Excalibur_c17553_84	0.490424
4	wsnp_Ex_c22423_31615798	0.446315
5	wsnp_Ex_c5929_10402147	0.450259
Models using 2 markers as fixed effects
6	BobWhite_c1361_1187	0.539916
	BobWhite_c42716_71
7	BobWhite_c1361_1187	0.529342
	Excalibur_c17553_84
8	BobWhite_c1361_1187	0.494206
	wsnp_Ex_c22423_31615798
9	BobWhite_c1361_1187	0.498066
	wsnp_Ex_c5929_10402147
10	BobWhite_c42716_71	0.55491
	Excalibur_c17553_84
11	BobWhite_c42716_71	0.510919
	wsnp_Ex_c22423_31615798
12	BobWhite_c42716_71	0.511496
	wsnp_Ex_c5929_10402147
13	Excalibur_c17553_84	0.492514
	wsnp_Ex_c22423_31615798
14	Excalibur_c17553_84	0.502363
	wsnp_Ex_c5929_10402147
15	wsnp_Ex_c22423_31615798	0.448781
	wsnp_Ex_c5929_10402147
Models using 3 markers as fixed effects
16	BobWhite_c1361_1187	0.587837
	BobWhite_c42716_71
	Excalibur_c17553_84
17	BobWhite_c1361_1187	0.552167
	BobWhite_c42716_71
	wsnp_Ex_c22423_31615798
18	BobWhite_c1361_1187	0.55252
	BobWhite_c42716_71
	wsnp_Ex_c5929_10402147
19	BobWhite_c1361_1187	0.539716
	Excalibur_c17553_84
	wsnp_Ex_c22423_31615798
20	BobWhite_c1361_1187	0.553167
	Excalibur_c17553_84
	wsnp_Ex_c5929_10402147
21	BobWhite_c1361_1187	0.506421
	wsnp_Ex_c22423_31615798
	wsnp_Ex_c5929_10402147
22	BobWhite_c42716_71	0.558568
	Excalibur_c17553_84
	wsnp_Ex_c22423_31615798
23	BobWhite_c42716_71	0.56595
	Excalibur_c17553_84
	wsnp_Ex_c5929_10402147
24	BobWhite_c42716_71	0.51209
	wsnp_Ex_c22423_31615798
	wsnp_Ex_c5929_10402147
25	Excalibur_c17553_84	0.502412
	wsnp_Ex_c22423_31615798
	wsnp_Ex_c5929_10402147
Models using 4 markers as fixed effects
26	BobWhite_c1361_1187	0.598877
	BobWhite_c42716_71
	Excalibur_c17553_84
	wsnp_Ex_c22423_31615798
27	BobWhite_c1361_1187	0.609421
	BobWhite_c42716_71
	Excalibur_c17553_84
	wsnp_Ex_c5929_10402147
28	BobWhite_c1361_1187	0.562248
	BobWhite_c42716_71
	wsnp_Ex_c22423_31615798
	wsnp_Ex_c5929_10402147
29	BobWhite_c1361_1187	0.561484
	Excalibur_c17553_84
	wsnp_Ex_c22423_31615798
	wsnp_Ex_c5929_10402147
30	BobWhite_c42716_71	0.566901
	Excalibur_c17553_84
	wsnp_Ex_c22423_31615798
	wsnp_Ex_c5929_10402147
Model using all markers as fixed effects
31	BobWhite_c1361_1187	0.617857
	BobWhite_c42716_71
	Excalibur_c17553_84
	wsnp_Ex_c22423_31615798
	wsnp_Ex_c5929_10402147
